# Supplementary material for: The Association between Lifestyle Factors and COVID-19: Findings from Qatar Biobank
Source: Nutrients. 2024 Apr 3;16(7):1037. doi: 10.3390/nu16071037 (PMC11013885; doi:10.3390/nu16071037)
Supplement: Supplementary file 1 [file nutrients-16-01037-s001.zip]

Archive with 1 entries (1 files):
- nutrients-2729594-supplementary.pdf
